# Supplementary material for: Global prevalence of mutation in the mgrB gene among clinical isolates of colistin-resistant Klebsiella pneumoniae: a systematic review and meta-analysis
Source: Front Microbiol. 2024 Jun 7;15:1386478. doi: 10.3389/fmicb.2024.1386478 (PMC11190090; doi:10.3389/fmicb.2024.1386478)
Supplement: Supplementary file 1 [file Table_1.XLSX]

## Sheet: mgrB final
Author and references	Year	Country	Continent	No. of K. pn isolates	No_ColR	No_mgrB	Method	Mutation type	Exact type of mutations
Abozahra	2023	Egypt	Africa	82	32	4	PCR	4 S( nonsense mutation)	4 premature stop codon
Al_Farsi	2019	Sweden	Europe	245	8	8	PCR	8 Insertion	6 ISKpn14, 1 ISKpn25, 1 ISKpn14-like
Arena	2022	Italy	Europe	19	7	2	WGS	2 not report	2 Not reported
Avgoulea	2018	Greece_Italy	Europe	19	19	19 (10)	WGS	10 Insertion	4 IS1- 6 ISKpn26
Azam	2021	India	Asia	335	11	4	PCR	3 insertion, 1 Substitution	2 IS1-like elemen,1 IS5/IS1182-like element, 1 C28G
Baron	2020	France	Europe	5304	14	2	WGS	1 insertion, 1 S(nonsense mutation)	1 Stop 13AA,1 IS10
Barragán_Prada	2019	Spain	Europe	30	21	3	PCR	3 insertion	ISKpn18, ISKpn14, ISKpn14
Bathoorn	2016	Greece	Europe	34	19	17	WGS	3 Substitution, 14 insertion	3 C35A(non-synonymous mutation), 10 ISKpn25 (ISL3) and 4 ISKpn26 (IS5)
Becker	2018	Germeny	Europe	53	1	1	WGS	1 S( nonsense mutation)	1 Stop codon at 29th aa
Ben_Chetrit	2021	Israel	Asia	7	6	6	WGS	2 insertion, 1 partial deletetion, 2 complete deletion, 1 S( nonsense mutation)	2 ISKpn26, 1 partial deletion, 2 compelete deletion, 1 C16STOP
Ben_Sallem	2022	Tunisia	Africa	25	1	1	PCR	1 Substitution	G37S
Bialvaei	2023	Iran	Asia	162	161	2	PCR	2 S( nonsense mutation)	2 Premature stop codon
Bir	2022	India	Asia	48	7	2	WGS	2 Substitution	2 G37C
Bolourchi	2021	Iran	Asia	138	14	6	WGS	1 insertion, 2 S( nonsense mutation), 2 Substitution, 1 partial deletion	1 ISKpn72 ,2 C28W,2 Stop codon (Q30*), 1 partial deletion
Bonura	2015	Italy	Europe	94	39	31	PCR	13 S (nonsense mutation), 16 insertion, 2 Substitution	12 t11a (non sense, premature termination), 3 IS5-like element, 2 t139c, 13 IS1F-like element, 1 c64t (non sense, premature termination)
Boszczowski	2019	Brazil	South America	28	26	5	WGS	4 Substitution, 1 not report	1 M1V;Disrupted gene, 1 M1V;N25K;V26E;M27G;C28A;D29Y;stop codon 30- 1 M1V; I45R; P46L;W47F;A ins 48;F ins 49- 1 M1V; I41D; N42L; K43D; F44P; I45P; P46S; Pns47; Nins48; Sins49; Fins50; Cins51; Iins52; Lins53; Sins54- 1 not reported
Cabanel	2021	France_Spain	Europe	18	1	1	WGS	1 compelete deletion	deletion of the mgrB gene
Can	2018	Turkey	Europe	115	115	83	PCR	77 insertion, 6 point mutation and deletions	6 point mutation and deletions- 77 IS insertion (of which 36 IS903)
Cannatelli	2014	Italy_Greece	Europe	66	66	39	PCR	22 insertion, 4 complete deletion, 6 S ( nonsense mutation), 7 Substitution	18 IS5-like, 2 ISkpn14, 2 IS1F-like, 6 premature termination, 4 complete deletion, 1 L24H, 1 C28Y, 5 G37S
Cejas	2019	Argentina	South America	76	11	7	PCR	4 complete Deletion, 1 S (nonsense mutation), 2 Substitution	4 complete Deletion, 1 g59a mutation nonsense premature termination, 2 g85t
Chen	2021	China	Asia	3	2	2	WGS	2 insertion	1 IS1- 1 ISKpn14
Chen	2022	China	Asia	493	11	8	WGS	7 insertion, 1 partial deletion	4 ISKpn26, 1 IS15DIV, 1 IS1, 1 1-bp deletion led to frameshift, 1 ISKpn18
Cheng	2015	Taiwan	Asia	26	26	10	PCR	8 insertion, 2 deletion	4 IS10R, 4 IS5-like, 2 deletion
Cheong	2020	Korea	Asia	252	11	6	PCR	5 Substitution, 1 insertion	1 A10G, 2 A10G and A13G and A22G, 2 A10G and A22G , 1 IS5
Cienfuegos_Gallet	2017	Colombia	South America	156	32	24	PCR	22 insertion, 1 S( nonsense mutation), 1 frameshift	19 ISKpn25, 1 Frameshift, 1 Stop codon, 2 IS5-like, 1 IS903
Conceicão-Neto	2022	Brazil	South America	502	148	39	PCR	28 insertion, 1 Substitution and nonsense mutation, 8 Substitution, 2 S( nonsense mutation)	1 V1E- K2R- K3 stop, 4 ISkpn26, 1 G37S, 4 ISkpn13, 1 IS1R, 10 IS903B, 1 insertion 37pb, 5 S36R, 3 ISkpn13, 5 IS102, 1 K3stop, 1 K3T, 1 I10T, 1 L8stop
Di_Pilato	2020	Italy	Europe	156	63	56	WGS	5 Substitution and nonsense mutation, 2 S( nonsense mutation), 19 insertion, 25 Substitution, 5 partial deletion	5 G37Y and stop codon, 2 premature stop codon, 1 ISKpn14, 15 ISKpn26, 2 ISKpn18, 1 IS1X2-like, 5 partial deletion, 9 T21N, 2 W47R, 1 W20C, 4 C28W, 1 P46G and W47R, 1 D31N, 7 T-A-mut216
Di_Tella	2019	Italy	Europe	26	19	19	PCR	9 Substitution, 1 not reported, 6 insertion, 2 partial deletion, 1 S( nonsense mutation)	8 V32G, 1 NA, 5 IS5 like, 2 deletion at 19, 1 ISkpn14, 1 T21N, 1 W20 stop
Dong	2018	China	Asia	5	2	2	WGS	2 insertion	2 ISKpn18
D’Onofrio	2020	Croatia	Europe	6	6	3	WGS	1 insertion, 2 Substitution	1 IS26, 2 K3X
Elias	2022	Portugal	Europe	140	16	8	PCR	2 S( nonsense mutation), 1 Substitution, 3 insertion, 2 complete deletion	1 Lys3 stop, 1 Gln30 stop, 1 Ile13fs, 2 complete deletion, 1 ISKpn26, 1 IS1R, 1 ISEcp1
Esposito	2018	Italy	Europe	25	25	22	PCR	5 insertion, 10 partial deletion, 3 Substitution, 4 S( nonsense mutation)	4 IS5-like, 1 IS903, 10 partial deletion,1 V32G,1 L17R,1 W47R, 4 non-sense,
Foldes	2022	Romania	Europe	10	10	7	WGS	3 insertion, 4 Substitution	2 ISKpn25, 4 M27K, 1 ISKpn26
Garcia-Fulgueiras	2020	Uruguay	South America	3	2	2	WGS	2 insertion	2 IS5-like
Garza-Ramos	2022	Mexico	South America	101	18	1	PCR	1 insertion	1 Insertion sequence
Gentile	2020	Italy	Europe	27	27	13	WGS	8 partial deletion,1 complete deletion, 1 insertion, 3 Substitution	8 partial deletion,1 complete deletion, 1 IS5-like, 3 c88t,
Haeili	2017	Iran	Asia	20	20	15	PCR	6 insertion, 9 S( nonsense mutation)	4 IS1-like, 2 IS5-like, 9 nonsense mutation
Halaby	2016	Netherlands	Europe	8	2	1	WGS	1 insertion	1 IS3
Hamel	2020	Greece	Europe	973	213	148	PCR	94 insertion, 24 Substitution, 4 S( nonsense mutation), 21 complete deletion, 5 partial deletion	42 ISKpn26, 19 ISEc68, 13 ISkpn14, 10 IS1R, 6 ISkpn25 , 2 IS903, 2 IS5, 4 Q30stop, 1 F35I, 3 G37S, 20 K2V, 21 complete deletion, 5 partial deletion
Hu	2023	China	Asia	708	14	9	WGS	3 complete deletion, 6 insertion	3 complete deletion, 2 ISKpn14, 1 IS903B, 3 ISKpn26
Huang	2021	Taiwan	Asia	229	24	17	PCR	10 insertion, 1 S( nonsense mutation), 1 partial deletion, 4 Not detected, 1 Substitution	3 ISkpn26, 1 IS26, 2 ISkpn14, 1 IS10R, 2 IS1R, 1 IS903B, 1 Gln30Stop, 1 Thr21Pro, 1 partial deletion, 4 Not detected
Huang	2022	Taiwan	Asia	35	35	18	PCR	3 not detected, 3 Substitution, 9 insertion, 1 partial deletion, 2 frameshift	3 Not detected, 1 Gln30Pro, 1 ISkpn14, 3 IS1R, 3 ISkpn26, 1 Thr21Asn, 2 IS903B, 2 frameshift, 1 deletion partial, 1 Trp47Cys
Jaidane	2018	Tunisia	Africa	2826	13	13	WGS	2 Substitution and insertion, 5 Substitution, 1 complete deletion, 2 partial deletion, 3 Substitution and partial deletion	2 F28C and IS1, 1 complete deletion, 5 F28C, 1 deletion K2-V7 and deletionT41, 1 F28C and deletion T40, 1 F28C and deletion I41, 1 F28C and deletion I40, 1 deletion 24N
Jayol	2016	France	Europe	561	35	17	PCR	10 insertion, 2 S( nonsense mutation), 2 complete deletion, 2 partial deletion, 1 Substitution,	5 IS1R, 1 ISkpn26, 2 MgrB truncated, 2 complete deletion, 2 partial deletion, 1 M27K, 1 duplication of 19 nucleotides, 1 IS5, 1 ISkpn14, 1 IS102
Jayol	2018	Switzerland_France	Europe	46	35	17	PCR	2 Substitution, 3 S( nonsense mutation), 1 partial deletion, 11 insertion	1 N42Y and K43I, 1 I45T, 3 truncated, 1 partial deletion, 1 IS10R, 1 ISEcp1, 2 IS5, 1 IS102, 1 ISkpn13, 2 ISkpn14, 1 ISkpn26, 1 IS903, 1 IS903B
Jin	2021	China	Asia	11	4	2	WGS	2 S( nonsense mutation)	2 Q30stop
Karampatakis	2022	Greece	Europe	4	4	4	PCR	4 insertion	4 ISKpn14
Kaza	2023	India	Asia	775	18	7	WGS	5 insertion, 1 Substitution, 1 deletion complete	4 IS110, 1 ISkpn26, 1 Cys28Gly, 1 deletion complete
Khoshbayan	2022	Iran	Asia	195	21	19	PCR	19 insertion	19 IS1-Like
Kim	2019	Korea	Asia	25	4	4	WGS	4 insertion	4 ISEcp1-blaCTX-M-15
Kis	2016	Hungry	Europe	312	3	3	PCR	3 insertion	2 IS10R, 1 ISKPn14
Kong	2021	China	Asia	2	1	1	WGS	1 S( nonsense mutation)	1 premature stop codon (Gln30stop)
Kumar	2018	India	Asia	932	17	4	PCR	3 insertion, 1 S( nonsense mutation)	3 ISKpn14, 1 Premature stop codon
Lalaoui	2018	Israel	Asia	15	3	3	PCR	1 insertion, 2 Substitution	1 IS5-like, 2 Mutation (A45-)
Lee	2021	Korea	Asia	338	2	2	PCR	2 insertion	IS were found in all isolates and caused insertional inactivation of the MgrB protein by missense and frameshift mutations,
Leung	2017	USA	North America	22	11	8	PCR	1 Substitution, 3 insertion, 1 frameshift, 1 S( nonsense mutation), 2 deletion	1 Gln30Arg, 2 ISKpn26-like, 1 frameshift, 1 Gln30stop, 1 IS903B, 2 deletion
Liu	2022	China	Asia	1884	14	7	WGS	1 Substitution, 5 insertion, 1 S( nonsense mutation)	1 M27K- 2 IS other- 3 ISKpn26- 1 Q30Stop
Lomonaco	2018	Pakistan_USA	Asia_North America	10	7	4	WGS	3 insertion, 1 complete deletion	1 ISKpn25- 1 IS5-like - 1 IS1-like- 1 delection locus
Longo	2019	Brazil	South America	23	23	7	WGS	4 insertion, 3 partial deletion	1 ISKpn25- 1 IS903- 2 IS5-like- 3 deletion of nt17 and 18
Lopez_Camacho	2013	Spain	Europe	26	1	1	WGS	1 insertion	1 IS1
Malli	2018	Greece	Europe	131	98	75	PCR	36 insertion, 22 S( nonsense mutation), 6 Substitution, 11 deletion	3 IS903·B- 2 ISEc68- 2 ISEcp1- 22 stop codon- 1 Cys28Tyr- 11 ISKpn14- 17 IS5-like- 1 ISKpn26- 11 deletion- 4 Met1Val- 1 Phe35Ile
Mansour	2017	Tunisia	Africa	220	7	7	PCR	7 insertion	1 ISKpn14- 6 2-kb insertion
Markovska	2022	Bulgaria	Europe	100	29	9	PCR	5 insertion, 2 S( nonsense mutation), 2 not detected	5 IS903B, 2 Q30stop, 2 not detect
Mathur	2018	India	Asia	8	8	2	WGS	2 Substitution	1 L24H- 1 V1A
Mavroidi	2016	Greece	Europe	135	19	15 (2)	PCR	2 insertion	1 ISKpn14- 1 IS5-like
Mavroidi	2019	Greece	Europe	53	28	15 (4)	PCR	4 insertion	3 IS5-like, 1 IS903.B
Mills	2021	USA	North America	27	7	5	WGS	2 S( nonsense mutation), 2 insertion, 1 Substitution	1 L3 stop- 1 Q30 stop- 1 T21p- 2 IS insertion
Mirshekar	2020	Iran	Asia	94	20	4	PCR	3 S( nonsense mutation), 1 insertion	3 Stop codon at 21st aa- 1 IS903B
Moghimi	2021	Iran	Asia	5	2	2	PCR	2 S( nonsense mutation)	2 stop codon at nt88
Naha	2022	India	Asia	240	9	3	WGS	2 Substitution, 1 S( nonsense mutation)	1 C28G- 1 V32G- 1 C16Stop
Nawfal_Dagher	2019	Lebanon	Asia	5	2	1	PCR	1 Substitution	1 isolate had 6 missense mutations (T21P, N25T, C28Y, S36G, I38F, and N42K)
Ngbede	2021	Nigeria_USA	Africa_North America	16	16	16	WGS	16 Substitution	16 M1V
Nguyen	2021	Vietnam	Asia	8	3	3	WGS	3 insertion	3 ISL3-like
Niazadeh	2022	Iran	Asia	65	6	5	PCR	4 Substitution, 1 deletion	3 W47G, 1 I45F, 1 Partial or complete deletion
Nirwan	2021	India	Asia	16	13	3	PCR	1 Substitution, 2 insertion	1 C88T, 1 T134G neutral, 1 IS903-like, 1 ISKPN26-like
Nordmann	2016	Switzerland	Europe	121	94	64	PCR	7 Substitution, 11 S( nonsense mutation), 33 insertion, 4 complete deletion, 8 partial deletion, 1 partial deletion and substitution	1 W20R, 1 M27K, 1 C39Y, 1 N42Y and K43I, 1 I45T, 1 P46S, 1 W47R, 11 truncated, 1 ISEcp1, 12 IS1R, 2 IS102, 1 IS2, 1 IS5, 5 ISkpn26, 1 duplication 19bp, 4 ISkpn14, 1 IS903, 4 IS903b, 1 IS903B, 4 complete deletion, 8 partial deletion, 1 partial deletion and substitution
Novovic	2017	Serbia	Europe	27	27	2	PCR	1 insertion, 1 S( nonsense mutation)	1 truncated, 1 ISKpn26
Okdah	2022	Saudi Arabia	Asia	10	10	4	WGS	2 Substitution, 2 inactivation	2 Q22P, 2 inactivation of MgrB
Olaitan	2014	-	-	32	32	13	WGS	3 S( nonsense mutation), 3 substitution, 5 Insertion, 2 not detected	3 stop codon, 3 substitution, 5 Insertion, 2 not detected
Otter	2017	UK	Europe	38	25	23	WGS	23 S( nonsense mutation)	16 C16stop, 7 K3stop
Palani	2020	India	Asia	-	25	11	PCR	8 complete deletion, 1 S( nonsense mutation), 2 insertion	8 Complete deletion, 1 C88T(Premature termination), 1 ISKpn14 with complete deletion of mgrB, 1 ISKpn26
Palmieri	2020	Serbia	Europe	2298	45	45	WGS	38 substitution, 6 S( nonsense mutation), 1 insertion	37 C28S, 3 frameshift and premature termination, 1 Q30stop, 1 IS5, 1 K2stop, 1 K3stop, 1 C28Y
Pitt	2018	Australia	Oceania	24	19	17	PCR-WGS	14 insertion, 2 S( nonsense mutation), 1 substitution	9 ISKpn26, 1 ISKpn13, 3 IS1R, 1 ISKpn25, 2 stop, 1 D29E
Poirel	2014	-	-	47	47	12	PCR	9 insertion, 3 S( nonsense mutation)	5 IS5-like, 1 ISKpn13, 1 ISKpn14, 2 IS10R, 2 truncated protein (29 aa), 1 truncated protein (27 aa)
Popa	2021	Romania	Europe	23	1	1	WGS	1 S( nonsense mutation)	truncation of mgrB
Pragasam	2021	India	Asia	8	8	4	PCR	2 S( nonsense mutation), 2 partial deletion	2 Premature stop codon, 2 Deletion of A at position 10
Pu	2023	China	Asia	12	3	2	WGS	2 insertion	1 ISKpn74, 1 IS903B
Rimoldi	2017	Italy	Europe	68	7	2	WGS	2 insertion	2 IS5-like
Roch	2022	Brazil	South America	43	35	35	WGS	35 substitution	35 W20S
Rocha	2020	Brazil	South America	2	2	1	WGS	1 insertion	1 IS903
Rocha	2022	Brazil	South America	56	56	49 (13)	PCR	9 insertion, 3 S( nonsense mutation), 1 partial deletion	9 IS903B, 3 Q30stop, 1 single nucleotide deletion and frameshift
Rubic	2023	Croatia	Europe	34	34	34	PCR	34 S( nonsense mutation)	33 Q30stop, 1 L9stop and I10stop and I13stop and V26stop
Shamina	2020	Russia	Europe	159	71	23	PCR	19 insertion, 4 complete deletion	1 IS1A, 1 IS1R, 8 ISKpn14, 3 ISKpn26, 6 MITEKpn1, 4 complete deletion
Shankar	2019	India	Asia	65	65	13	PCR	3 S( nonsense mutation), 6 insertion, 3 substitution, 1 No amplification	3 Premature stop codon,1 IS102, 1 Elongated mgrB of 55 amino acids,1 No amplification,1 IS1R,1 IS903B,1 ISKpn14, 1 ISKpn26,2 Cys28Gly,1 Met1Ala
Sharahi	2021	Iran	Asia	52	16	6	PCR	5 S( nonsense mutation), 1 insertion	5 non-sense, premature termination, 1 IS5-like
Singh	2021	India	Asia	22	22	3	PCR	3 insertion	1 IS1-like, 2 IS5-like
Sisti	2022	Italy	Europe	12	4	3	PCR	1 S( nonsense mutation), 1 complete deletion, 1 partial deletion	1 29nt truncated, 1 complete deletion, 1 partial deletion
Snyman	2021	South Africa	Africa	7	7	2	WGS	1 complete deletion, 1 insertion	1 complete deletion, 1 IS1
Solgi	2020	Iran	Asia	74	1	1	PCR	1 insertion	1 IS10
Sonnevend	2017	UAE	Asia	9	9	9	PCR	9 insertion	9 ISEcp1
Tietgen	2022	Germeny	Europe	12	12	10	PCR	5 insertion, 5 complete deletion	1 IS1R, 5 complete deletion, 1 ISEcp1, 1 ISkpn25, 1 ISkpn26, 1 kdgR gene
Torres	2021	Switzerland	Europe	20	11	10	WGS	2 insertion, 4 S( nonsense mutation), 4 substitution	1 ISKpn26, 1 ISEcp1, 4 premature stop codon, 4 Amino acid change
Uz_Zaman	2018	Saudi Arabia	Asia	23	23	18	PCR	17 insertion, 1 S( nonsense mutation)	1 premature stop codon, 10 ISKpn14, 3 IS903, 4 ISKpn28
Vendrik	2022	Netherlands	Europe	36	18	7	NGS	1 partial deletion, 3 insertion, 2 substitution, 1 compelete deletion	1 partial deletion, 1 ISEc68, 1 G37S, 1 compelete deletion, 2 IS-like, 1 C39Y
Wang	2023	China	Asia	189	4	2	WGS	2 insertion	2 IS5-like insertion sequence
Wright	2014	USA	North America	11	9	6	RNA-Seq	1 substitution, 4 insertion, 1 complete deletion	1 C28Y substitution, 2 IS5, 1 IS4 , 1 IS1, 1 complete deletion,
Xiao	2023	China	Asia	458	28	1	WGS	1 substitution	1 Val8Ala
Xie	2022	China	Asia	2	1	1	ND	1 insertion	1 IS903B
Yang	2020	Taiwan	Asia	49	49	32	PCR	6 S( nonsense mutation), 17 insertion, 6 complete deletion, 2 partial deletion, 1 isolate with different pattern	6 nonsense mutation, 8 ISKpn26, 5 IS10R, 6 complete deletion, 2 partial deletion, 1 insertional inactivation by 4bp, 1 ISKpn14, 1 ISEcp1, 1 IS903B, 1 isolate with different pattern
Yap	2019	Malaysia	Asia	2	2	2	WGS	2 insertion	2 IS5708
Yoshino	2021	Japan	Asia	5	1	1	WGS	1 complete deletion	deletion of the mgrB gene
Yousfi	2018	Algeria	Africa	3	3	1	PCR	1 insertion	1 IS903B
Zafer	2019	Egypt	Africa	234	22	1	PCR	1 substitution	1 pro178tyr, 1 TAA > CAA and 1 TCC > CCC (both silent mutation)
Zhang	2018	China	Asia	17	8	8	WGS	8 insertion	8 IS903B
Zhu	2019	Greece	Europe	16	8	8	PCR	8 insertion	8 ISKpn26-like
ND: not determine			No. of K. pn isolates: Number of K. pneumoniae isolates	No_ColR: Number of colistin resistance	No_mgrB: Number of mgrB mutated isolates
In four highlighted studies number of mgrB mutated isolates were different from number of mgrB detected isolates that written in parentheses.
